# Supplementary material for: MS_HistoneDB, a manually curated resource for proteomic analysis of human and mouse histones
Source: Epigenetics Chromatin. 2017 Jan 10;10:2. doi: 10.1186/s13072-016-0109-x (PMC5223428; doi:10.1186/s13072-016-0109-x)
Supplement: Supplementary file 4 — Additional file 4. MS_HistoneDB mouse entries with links to gene, transcript and protein identifiers. [file 13072_2016_109_MOESM4_ESM.xlsx]

## Sheet: MS_HistoneDB_mouse
Histone	Entry name for MS analysis	Gene name	Ensembl Gene ID	Ensembl Transcript ID	UniprotKB
H1	H1.1	Hist1h1a	ENSMUSG00000049539	ENSMUST00000055770	P43275
H1	H1.2	Hist1h1c	ENSMUSG00000036181	ENSMUST00000040914	P15864
H1	H1.3	Hist1h1d	ENSMUSG00000052565	ENSMUST00000045301	P43277
H1	H1.4	Hist1h1e	ENSMUSG00000051627	ENSMUST00000062045	P43274
H1	H1.5	Hist1h1b	ENSMUSG00000058773	ENSMUST00000080511	P43276
H1	H1.0 (H1°)	H1f0	ENSMUSG00000096210	ENSMUST00000180086	P10922
H1	TS H1.6 (H1T)	Hist1h1t	ENSMUSG00000036211	ENSMUST00000041052	I7HFT9
H1	TS H1.7 (H1T2, HANP1)	H1fnt	ENSMUSG00000048077	ENSMUST00000060855	Q8CJI4
H1	OO H1.8.s1 (H1oo)	H1foo	ENSMUSG00000042279	ENSMUST00000037831	Q8VIK3
H1	OO H1.8.s2	H1foo	ENSMUSG00000042279	ENSMUST00000161969	Q8VIK3-2
H1	OO H1.8.s3 (Putative spliced isoform)	H1foo	ENSMUSG00000042279	ENSMUST00000161617	E0CZ52
H1	OO H1.8.s4 (Putative spliced isoform)	H1foo	ENSMUSG00000042279	ENSMUST00000162084	E0CYL2
H1	OO H1.8.s5 (Putative spliced isoform)	H1foo	ENSMUSG00000042279	ENSMUST00000205177	A0A0N4SV54
H1	TS H1.9 (HILS1)	Hils1	ENSMUSG00000038994	ENSMUST00000038928	Q9QYL0
H1	H1.10	H1fx	ENSMUSG00000044927	ENSMUST00000056403	Q80ZM5
H1	H1.11 Gene: Gm6970	Gm6970	ENSMUSG00000091230	ENSMUST00000169692	F7DCP6
H2A	canonical H2A Genes: Hist1h2ab, Hist1h2ac, Hist1h2ad, Hist1h2ae, Hist1h2ag, Hist1h2ai, Hist1h2an, Hist1h2ao, Hist1h2ap	Hist1h2ab	ENSMUSG00000061615	ENSMUST00000078369	P22752
H2A	canonical H2A Genes: Hist1h2ab, Hist1h2ac, Hist1h2ad, Hist1h2ae, Hist1h2ag, Hist1h2ai, Hist1h2an, Hist1h2ao, Hist1h2ap	Hist1h2ac	ENSMUSG00000069270	ENSMUST00000171127	P22752
H2A	canonical H2A Genes: Hist1h2ab, Hist1h2ac, Hist1h2ad, Hist1h2ae, Hist1h2ag, Hist1h2ai, Hist1h2an, Hist1h2ao, Hist1h2ap	Hist1h2ad	ENSMUSG00000071478	ENSMUST00000090776	P22752
H2A	canonical H2A Genes: Hist1h2ab, Hist1h2ac, Hist1h2ad, Hist1h2ae, Hist1h2ag, Hist1h2ai, Hist1h2an, Hist1h2ao, Hist1h2ap	Hist1h2ae	ENSMUSG00000069272	ENSMUST00000102969	P22752
H2A	canonical H2A Genes: Hist1h2ab, Hist1h2ac, Hist1h2ad, Hist1h2ae, Hist1h2ag, Hist1h2ai, Hist1h2an, Hist1h2ao, Hist1h2ap	Hist1h2ag	ENSMUSG00000069301	ENSMUST00000091741	P22752
H2A	canonical H2A Genes: Hist1h2ab, Hist1h2ac, Hist1h2ad, Hist1h2ae, Hist1h2ag, Hist1h2ai, Hist1h2an, Hist1h2ao, Hist1h2ap	Hist1h2ai	ENSMUSG00000071516	ENSMUST00000070124	P22752
H2A	canonical H2A Genes: Hist1h2ab, Hist1h2ac, Hist1h2ad, Hist1h2ae, Hist1h2ag, Hist1h2ai, Hist1h2an, Hist1h2ao, Hist1h2ap	Hist1h2an	ENSMUSG00000069309	ENSMUST00000091751	P22752
H2A	canonical H2A Genes: Hist1h2ab, Hist1h2ac, Hist1h2ad, Hist1h2ae, Hist1h2ag, Hist1h2ai, Hist1h2an, Hist1h2ao, Hist1h2ap	Hist1h2ao	ENSMUSG00000094248	ENSMUST00000091745	P22752
H2A	canonical H2A Genes: Hist1h2ab, Hist1h2ac, Hist1h2ad, Hist1h2ae, Hist1h2ag, Hist1h2ai, Hist1h2an, Hist1h2ao, Hist1h2ap	Hist1h2ap	ENSMUSG00000094777	ENSMUST00000081342	P22752
H2A	canonical H2A Gene: Hist1h2af	Hist1h2af	ENSMUSG00000061991	ENSMUST00000073261	Q8CGP5
H2A	canonical H2A Gene: Hist1h2ah	Hist1h2ah	ENSMUSG00000069302	ENSMUST00000091742	Q8CGP6
H2A	canonical H2A Gene: Hist1h2ak	Hist1h2ak	ENSMUSG00000063021	ENSMUST00000074752	Q8CGP7
H2A	canonical H2A Gene: Hist1h2al	Hist1h2al	ENSMUSG00000091383	ENSMUST00000091708	F8WIX8
H2A	canonical H2A Genes: Hist2h2aa1, Hist2h2aa2	Hist2h2aa1	ENSMUSG00000064220	ENSMUST00000078756	Q6GSS7
H2A	canonical H2A Genes: Hist2h2aa1, Hist2h2aa2	Hist2h2aa2	ENSMUSG00000063954	ENSMUST00000074976	Q6GSS7
H2A	canonical H2A Gene: Hist2h2ab	Hist2h2ab	ENSMUSG00000063689	ENSMUST00000073115	Q64522
H2A	canonical H2A Gene: Hist2h2ac	Hist2h2ac	ENSMUSG00000068855	ENSMUST00000090782	Q64523
H2A	canonical H2A Gene: Hist3h2a	Hist3h2a	ENSMUSG00000078851	ENSMUST00000108817	Q8BFU2
H2A	H2A.J.s1 (Putative variant)	H2afj	ENSMUSG00000060032	ENSMUST00000074556	Q8R1M2
H2A	H2A.J.s2 (Putative variant, Putative spliced isoform)	H2afj	ENSMUSG00000060032	ENSMUST00000203982	A0A0N4SV66
H2A	H2A.X	H2afx	ENSMUSG00000049932	ENSMUST00000052686	P27661
H2A	H2A.Z.1.s1	H2afz	ENSMUSG00000037894	ENSMUST00000041045	P0C0S6
H2A	H2A.Z.1.s2 (Putative spliced isoform)	H2afz	ENSMUSG00000037894	ENSMUST00000174561	Q3UA95
H2A	H2A.Z.1.s3 (Putative spliced isoform)	H2afz	ENSMUSG00000037894	ENSMUST00000173790	G3UWL7
H2A	H2A.Z.1.s4 (Putative spliced isoform)	H2afz	ENSMUSG00000037894	ENSMUST00000172696	G3UX40
H2A	H2A.Z.2.s1	H2afv	ENSMUSG00000041126	ENSMUST00000109737	Q3THW5
H2A	H2A.Z.2.s2 (Putative spliced isoform)	H2afv	ENSMUSG00000041126	ENSMUST00000093346	Q8R029
H2A	macro-H2A.1.s1	H2afy	ENSMUSG00000015937	ENSMUST00000016081	Q9QZQ8
H2A	macro-H2A.1.s2	H2afy	ENSMUSG00000015937	ENSMUST00000045788	Q9QZQ8-2
H2A	macro-H2A.2	H2afy2	ENSMUSG00000020086	ENSMUST00000020283	Q8CCK0
H2A	macro-H2A.3 (Pseudogene) Gene: H2afy3	H2afy3	ENSMUSG00000101167	ENSMUST00000151919	Q9D3V6
H2A	TS H2A.1 (TH2A)	Hist1h2aa	ENSMUSG00000060081	ENSMUST00000072391	Q8CGP4
H2A	H2A.L.1 (H2A.Lap2) Genes: H2al1a, GH2al1c, H2al1d, H2al1f, H2al1g, H2al1h, H2al1i	H2al1a	ENSMUSG00000100626	ENSMUST00000188439	Q5M8Q2
H2A	H2A.L.1 (H2A.Lap2) Genes: H2al1a, GH2al1c, H2al1d, H2al1f, H2al1g, H2al1h, H2al1i	H2al1c	ENSMUSG00000096097	ENSMUST00000178806	Q5M8Q2
H2A	H2A.L.1 (H2A.Lap2) Genes: H2al1a, GH2al1c, H2al1d, H2al1f, H2al1g, H2al1h, H2al1i	H2al1d	ENSMUSG00000094904	ENSMUST00000178595	Q5M8Q2
H2A	H2A.L.1 (H2A.Lap2) Genes: H2al1a, GH2al1c, H2al1d, H2al1f, H2al1g, H2al1h, H2al1i	H2al1f	ENSMUSG00000095655	ENSMUST00000179004	Q5M8Q2
H2A	H2A.L.1 (H2A.Lap2) Genes: H2al1a, GH2al1c, H2al1d, H2al1f, H2al1g, H2al1h, H2al1i	H2al1g	ENSMUSG00000095662	ENSMUST00000179859	Q5M8Q2
H2A	H2A.L.1 (H2A.Lap2) Genes: H2al1a, GH2al1c, H2al1d, H2al1f, H2al1g, H2al1h, H2al1i	H2al1h	ENSMUSG00000099443	ENSMUST00000177926	Q5M8Q2
H2A	H2A.L.1 (H2A.Lap2) Genes: H2al1a, GH2al1c, H2al1d, H2al1f, H2al1g, H2al1h, H2al1i	H2al1i	ENSMUSG00000095445	ENSMUST00000164729	Q5M8Q2
H2A	H2A.L.1 Gene: H2al1b	H2al1b	ENSMUSG00000101819	ENSMUST00000189531	A0A087WP11
H2A	H2A.L.1 Gene: H2al1e	H2al1e	ENSMUSG00000095413	ENSMUST00000178979	Q810S6
H2A	H2A.L.1 Gene: H2al1j	H2al1j	ENSMUSG00000069038	ENSMUST00000091180	A2BFR3
H2A	H2A.L.1 Gene: H2al1k	H2al1k	ENSMUSG00000100448	ENSMUST00000178196	J3QP08
H2A	H2A.L.1 Gene: H2al1m	H2al1m	ENSMUSG00000100200	ENSMUST00000073949	Q9DAD9
H2A	H2A.L.1 Gene: H2al1n	H2al1n	ENSMUSG00000078346	ENSMUST00000105137	Q497L1
H2A	H2A.L.1 Gene: H2al1o	H2al1o	ENSMUSG00000061065	ENSMUST00000079952	L7MU04
H2A	H2A.L.2 (H2A.Lap3, H2A.B.1) Gene:H2afb1	H2afb1	ENSMUSG00000062651	ENSMUST00000105001	Q9CQ70
H2A	Y-chr H2A.L.3 Genes: H2al2b, H2al2c	H2al2b	ENSMUSG00000095573	ENSMUST00000168551.1	A9Z055
H2A	Y-chr H2A.L.3 Genes: H2al2b, H2al2c	H2al2c	ENSMUSG00000094881	ENSMUST00000163651	A9Z055
H2A	H2A.P (H2A.L3, H2A.Lap4) Gene: Hypm	Hypm	ENSMUSG00000040456	ENSMUST00000044987	Q9CR04
H2A	H2A.B.2 Gene: H2afb2	H2afb2	ENSMUSG00000082482	ENSMUST00000118616	S4R1M3
H2A	H2A.B.3 Gene: H2afb3	H2afb3	ENSMUSG00000083616	ENSMUST00000122050	S4R1G7
H2A	H2A.B.3 (H2A.Lap1) Gene: Gm14920	Gm14920	ENSMUSG00000067441	ENSMUST00000122446	S4R1E0
H2B	canonical H2B Gene: Hist1h2bb	Hist1h2bb	ENSMUSG00000075031	ENSMUST00000099703	Q64475
H2B	canonical H2B Genes: Hist1h2bc, Hist1h2be, Hist1h2bg	Hist1h2bc	ENSMUSG00000018102	ENSMUST00000018246	Q6ZWY9
H2B	canonical H2B Genes: Hist1h2bc, Hist1h2be, Hist1h2bg	Hist1h2be	ENSMUSG00000047246	ENSMUST00000091704	Q6ZWY9
H2B	canonical H2B Genes: Hist1h2bc, Hist1h2be, Hist1h2bg	Hist1h2be	ENSMUSG00000047246	ENSMUST00000051091	Q6ZWY9
H2B	canonical H2B Genes: Hist1h2bc, Hist1h2be, Hist1h2bg	Hist1h2bg	ENSMUSG00000058385	ENSMUST00000079251	Q6ZWY9
H2B	canonical H2B Genes: Hist1h2bf, Hist1h2bj, Hist1h2bl, Hist1h2bn, Hist1h2bq, Hist1h2br	Hist1h2bf	ENSMUSG00000069268	ENSMUST00000105106	P10853
H2B	canonical H2B Genes: Hist1h2bf, Hist1h2bj, Hist1h2bl, Hist1h2bn, Hist1h2bq, Hist1h2br	Hist1h2bj	ENSMUSG00000069300	ENSMUST00000110452	P10853
H2B	canonical H2B Genes: Hist1h2bf, Hist1h2bj, Hist1h2bl, Hist1h2bn, Hist1h2bq, Hist1h2br	Hist1h2bl	ENSMUSG00000094338	ENSMUST00000091756	P10853
H2B	canonical H2B Genes: Hist1h2bf, Hist1h2bj, Hist1h2bl, Hist1h2bn, Hist1h2bq, Hist1h2br	Hist1h2bn	ENSMUSG00000095217	ENSMUST00000091709	P10853
H2B	canonical H2B Genes: Hist1h2bf, Hist1h2bj, Hist1h2bl, Hist1h2bn, Hist1h2bq, Hist1h2br	Hist1h2bq	ENSMUSG00000069307	ENSMUST00000110469	P10853
H2B	canonical H2B Genes: Hist1h2bf, Hist1h2bj, Hist1h2bl, Hist1h2bn, Hist1h2bq, Hist1h2br	Hist1h2br	ENSMUSG00000069303	ENSMUST00000110467	P10853
H2B	canonical H2B Genes: Hist1h2bq, Hist1h2br (Putative spliced isoform)	Hist1h2bq	ENSMUSG00000069307	ENSMUST00000091749	Q8CBB6
H2B	canonical H2B Genes: Hist1h2bq, Hist1h2br (Putative spliced isoform)	Hist1h2br	ENSMUSG00000069303	ENSMUST00000180288	Q8CBB6
H2B	canonical H2B Gene: Hist1h2bh	Hist1h2bh	ENSMUSG00000064168	ENSMUST00000078156	Q64478
H2B	canonical H2B Gene: Hist1h2bk	Hist1h2bk	ENSMUSG00000062727	ENSMUST00000110455	Q8CGP1
H2B	canonical H2B Gene: Hist1h2bm	Hist1h2bm	ENSMUSG00000096807	ENSMUST00000110476	P10854
H2B	canonical H2B Gene: Hist1h2bp (Putative spliced isoform 1)	Hist1h2bp	ENSMUSG00000069308	ENSMUST00000110473	Q8CGP2
H2B	canonical H2B splicedGene: hist1h2bp (Putative spliced isoform 2)	Hist1h2bp	ENSMUSG00000069308	ENSMUST00000102982	Q8CGP2-2
H2B	canonical H2B Gene: Hist2h2bb	Hist2h2bb	ENSMUSG00000105827	ENSMUST00000177113	Q64525
H2B	canonical H2B Gene: Hist2h2be	Hist2h2be	ENSMUSG00000068854	ENSMUST00000090781	Q64524
H2B	canonical H2B Gene: Hist3h2ba	Hist3h2ba	ENSMUSG00000056895	ENSMUST00000078267	Q9D2U9
H2B	canonical H2B Gene: Hist3h2bb	Hist3h2bb	ENSMUSG00000080712	ENSMUST00000117558	Q9D2U10
H2B	TS H2B.1 (TH2B)	Hist1h2ba	ENSMUSG00000050799	ENSMUST00000052776	P70696
H2B	subH2B (H2BL.1)	1700024p04rik	ENSMUSG00000045022	ENSMUST00000054425	Q9D9Z7
H2B	H2B.L.2	H2bfm	ENSMUSG00000048155	ENSMUST00000059808	Q9DAB5
H3	canonical H3.1	Hist1h3a	ENSMUSG00000069265	ENSMUST00000091701	P68433
H3	canonical H3.1	Hist1h3g	ENSMUSG00000099517	ENSMUST00000080859	P68433
H3	canonical H3.1	Hist1h3h	ENSMUSG00000101355	ENSMUST00000188775	P68433
H3	canonical H3.1	Hist1h3i	ENSMUSG00000101972	ENSMUST00000189457	P68433
H3	canonical H3.2	Hist1h3b	ENSMUSG00000069267	ENSMUST00000091703	P84228
H3	canonical H3.2	Hist1h3c	ENSMUSG00000069310	ENSMUST00000091752	P84228
H3	canonical H3.2	Hist1h3d	ENSMUSG00000099583	ENSMUST00000105105	P84228
H3	canonical H3.2	Hist1h3e	ENSMUSG00000069273	ENSMUST00000105107	P84228
H3	canonical H3.2	Hist1h3f	ENSMUSG00000100210	ENSMUST00000075558	P84228
H3	canonical H3.2	Hist2h3b	ENSMUSG00000074403	ENSMUST00000098843	P84228
H3	canonical H3.2	Hist2h3c1	ENSMUSG00000093769	ENSMUST00000176059	P84228
H3	canonical H3.2	Hist2h3c2	ENSMUSG00000081058	ENSMUST00000167403	P84228
H3	H3.3 Genes: H3f3a, H3f3b	H3f3a	ENSMUSG00000060743	ENSMUST00000159685	E0CYN1
H3	H3.3 Genes: H3f3a, H3f3b	H3f3a	ENSMUSG00000060743	ENSMUST00000162118	E0CYR7
H3	H3.3 Genes: H3f3a, H3f3b	H3f3a	ENSMUSG00000060743	ENSMUST00000159789	E0CZ27
H3	H3.3 Genes: H3f3a, H3f3b	H3f3a	ENSMUSG00000060743	ENSMUST00000081026	F8WI35
H3	H3.3 Genes: H3f3a, H3f3b	H3f3a	ENSMUSG00000060743	ENSMUST00000161308	P84244
H3	H3.3 Genes: H3f3a, H3f3b	H3f3a	ENSMUSG00000060743	ENSMUST00000162814	P84244
H3	H3.3 Genes: H3f3a, H3f3b	H3f3b	ENSMUSG00000016559	ENSMUST00000106454	P84244
H3	H3.3 Genes: H3f3a, H3f3b	H3f3b	ENSMUSG00000016559	ENSMUST00000016703	P84244
H3	H3.3 Gene: Gm6421	Gm6421	ENSMUSG00000094518	ENSMUST00000077016	EDL18362.1
H3	H3.3 Gene: Gm10257	Gm10257	ENSMUSG00000096789	ENSMUST00000179671	XP_003084990.1
H3	cenH3-CENPA.s1	Cenpa	ENSMUSG00000029177	ENSMUST00000144742	O35216
H3	cenH3-CENPA.s2 (Putative spliced isoform)	Cenpa	ENSMUSG00000029177	ENSMUST00000133316	D6RCV6
H3	cenH3-CENPA.s3 (Putative spliced isoform)	Cenpa	ENSMUSG00000029177	ENSMUST00000134846	D6RJ71
H3	cenH3-CENPA.s4 (Putative spliced isoform)	Cenpa	ENSMUSG00000029177	ENSMUST00000149759	A0A0G2JEV0
H3	cenH3-CENPA.s5 (Putative spliced isoform)	Cenpa	ENSMUSG00000029177	ENSMUST00000199320	A0A0G2JGI2
H3	cenH3-CENPA.s6 (Putative spliced isoform)	Cenpa	ENSMUSG00000029177	ENSMUST00000199617	A0A0G2JEV2
H3	H3.5	H3f3c	ENSMUSG00000082029	ENSMUST00000119459	P02301
H3	TS H3.4 (H3T)	Gm12260	ENSMUSG00000080152	ENSMUST00000122447	NP_001304932.1
H4	H4	Hist1h4a	ENSMUSG00000060093	ENSMUST00000102964	P62806
H4	H4	Hist1h4b	ENSMUSG00000069266	ENSMUST00000102965	P62806
H4	H4	Hist1h4c	ENSMUSG00000060678	ENSMUST00000102967	P62806
H4	H4	Hist1h4d	ENSMUSG00000061482	ENSMUST00000102968	P62806
H4	H4	Hist1h4f	ENSMUSG00000069274	ENSMUST00000102971	P62806
H4	H4	Hist1h4h	ENSMUSG00000060981	ENSMUST00000102972	P62806
H4	H4	Hist1h4i	ENSMUSG00000060639	ENSMUST00000102977	P62806
H4	H4	Hist1h4j	ENSMUSG00000067455	ENSMUST00000087714	P62806
H4	H4	Hist1h4k	ENSMUSG00000064288	ENSMUST00000102983	P62806
H4	H4	Hist1h4m	ENSMUSG00000069306	ENSMUST00000104941	P62806
H4	H4	Hist1h4n	ENSMUSG00000069305	ENSMUST00000102979	P62806
H4	H4	Hist2h4	ENSMUSG00000091405	ENSMUST00000171473	P62806
H4	H4	Hist4h4	ENSMUSG00000096010	ENSMUST00000179285	P62806
