# Supplementary material for: MS_HistoneDB, a manually curated resource for proteomic analysis of human and mouse histones
Source: Epigenetics Chromatin. 2017 Jan 10;10:2. doi: 10.1186/s13072-016-0109-x (PMC5223428; doi:10.1186/s13072-016-0109-x)
Supplement: Supplementary file 5 — Additional file 5. MS_HistoneDB human entries with links to gene, transcript and protein identifiers. [file 13072_2016_109_MOESM5_ESM.xlsx]

## Sheet: MS_HistoneDB_human
Histone	Entry name for MS analysis	Gene name	Ensembl Gene ID	Ensembl Transcript ID	UniprotKB
H1	H1.1	Hist1h1a	ENSG00000124610	ENST00000244573	Q02539
H1	H1.2	Hist1h1c	ENSG00000187837	ENST00000343677	P16403
H1	H1.3	Hist1h1d	ENSG00000124575	ENST00000244534	P16402
H1	H1.4	Hist1h1e	ENSG00000168298	ENST00000304218	P10412
H1	H1.5	Hist1h1b	ENSG00000184357	ENST00000331442	P16401
H1	H1.0.s1 (H1°)	H1f0	ENSG00000189060	ENST00000340857	P07305
H1	TS H1.6 (H1t)	Hist1h1t	ENSG00000187475	ENST00000338379	P22492
H1	TS H1.7 (H1T2, HANP1)	H1fnt	ENSG00000187166	ENST00000335017	Q75WM6
H1	OO H1.8.s1 (H1oo)	H1foo	ENSG00000178804	ENST00000324382	Q8IZA3
H1	OO H1.8.s2 (Putative spliced isoform)	H1foo	ENSG00000178804	ENST00000503977	Q8IZA3
H1	TS H1.9 (Hils)	Hils1	ENSG00000188662	ENST00000504307	P60008
H1	H1.10	H1fx	ENSG00000184897	ENST00000333762	Q92522
H2A	canonical H2A Genes: Hist1h2ag, Hist1h2ai, Hist1h2ak, Hist1h2al, Hist1h2am	Hist1h2ag	ENSG00000196787	ENST00000359193	P0C0S8
H2A	canonical H2A Genes: Hist1h2ag, Hist1h2ai, Hist1h2ak, Hist1h2al, Hist1h2am	Hist1h2ai	ENSG00000196747	ENST00000358739	P0C0S8
H2A	canonical H2A Genes: Hist1h2ag, Hist1h2ai, Hist1h2ak, Hist1h2al, Hist1h2am	Hist1h2ak	ENSG00000275221	ENST00000618958	P0C0S8
H2A	canonical H2A Genes: Hist1h2ag, Hist1h2ai, Hist1h2ak, Hist1h2al, Hist1h2am	Hist1h2al	ENSG00000276903	ENST00000613174	P0C0S8
H2A	canonical H2A Genes: Hist1h2ag, Hist1h2ai, Hist1h2ak, Hist1h2al, Hist1h2am	Hist1h2am	ENSG00000278677	ENST00000359611	P0C0S8
H2A	canonical H2A Gene: Hist1h2ac	Hist1h2ac	ENSG00000180573	ENST00000314088	Q93077
H2A	canonical H2A Gene: Hist1h2ac	Hist1h2ac	ENSG00000180573	ENST00000602637	Q93077
H2A	canonical H2A Gene: Hist1h2ac	Hist1h2ac	ENSG00000180573	ENST00000377791	Q93077
H2A	canonical H2A Gene: Hist1h2ad	Hist1h2ad	ENSG00000196866	ENST00000341023	P20671
H2A	canonical H2A Gene: Hist1h2ae	Hist1h2ae	ENSG00000277075	ENST00000303910	P04908
H2A	canonical H2A Gene: Hist1h2ah	Hist1h2ah	ENSG00000274997	ENST00000377459	Q96KK5
H2A	canonical H2A Gene: Hist1h2aj	Hist1h2aj	ENSG00000276368	ENST00000333151	Q99878
H2A	canonical H2A Gene:Hist2h2aa4	Hist1h2aa4	ENSG00000203812	ENST00000369159	Q6FI13
H2A	canonical H2A Gene: Hist2h2ab	Hist2h2ab	ENSG00000184270	ENST00000331128	Q8IUE6
H2A	canonical H2A Gene: Hist2h2ac	Hist2h2ac	ENSG00000184260	ENST00000331380	Q16777
H2A	canonical H2A Gene: Hist3h2a	Hist3h2a	ENSG00000181218	ENST00000366695	Q7L7L0
H2A	canonical H2A (Pseudogene)	Hist1h2Aps4	ENSG00000218690	ENST00000362070	Q92646
H2A	H2A.J.s1	H2afj	ENSG00000246705	ENST00000544848	Q9BTM1
H2A	H2A.J.s2 (Putative spliced isoform)	H2afj	ENSG00000246705	ENST00000389078	Q9BTM1
H2A	H2A.J.s3 (Putative spliced isoform)	H2afj	ENSG00000246705	ENST00000501744	H0YFX9
H2A	H2A.X	H2afx	ENSG00000188486	ENST00000375167	P16104
H2A	H2A.X	H2afx	ENSG00000188486	ENST00000530167	P16104
H2A	H2A.Z.1	H2afz	ENSG00000164032	ENST00000296417	P0C0S5
H2A	H2A.Z.2.s1	H2afv	ENSG00000105968	ENST00000222690	Q71UI9
H2A	H2A.Z.2.s2	H2afv	ENSG00000105968	ENST00000349299	Q71UI9
H2A	H2A.Z.2.s3 (Putative spliced isoform)	H2afv	ENSG00000105968	ENST00000350771	Q71UI9
H2A	H2A.Z.2.s4 (Putative spliced isoform)	H2afv	ENSG00000105968	ENST00000381124	Q71UI9
H2A	H2A.Z.2.s5 (Putative spliced isoform)	H2afv	ENSG00000105968	ENST00000308153	Q71UI9
H2A	H2A.Z.2.s6 (Putative spliced isoform)	H2afv	ENSG00000105968	ENST00000446531	C9J0D1
H2A	H2A.Z.2.s7 (Putative spliced isoform)	H2afv	ENSG00000105968	ENST00000437072	C9J386
H2A	H2A.Z.2.s8 (Putative spliced isoform)	H2afv	ENSG00000105968	ENST00000521529	E5RJU1
H2A	macroH2A.1.s1	H2afy	ENSG00000113648	ENST00000511689	O75367
H2A	macroH2A.1.s2	H2afy	ENSG00000113648	ENST00000304332	O75367
H2A	macroH2A.1.s3 (Putative spliced isoform)	H2afy	ENSG00000113648	ENST00000423969	B4DJC3
H2A	macroH2A.1.s4 (Putative spliced isoform)	H2afy	ENSG00000113648	ENST00000506671	D6RCF2
H2A	macroH2A.1.s5 (Putative spliced isoform)	H2afy	ENSG00000113648	ENST00000312469	O75367
H2A	macroH2A.2.s1	H2afy2	ENSG00000099284	ENST00000373255	Q9P0M6
H2A	macroH2A.2.s2 (Putative spliced isoform)	H2afy2	ENSG00000099284	ENST00000455786	Q5SQT3
H2A	TS H2A.1 (TH2A)	Hist1h2aa	ENSG00000164508	ENST00000297012	Q96QV6
H2A	H2A.B.1	H2afb1	ENSG00000274183	ENST00000620016	P0C5Y9
H2A	H2A.B.2	H2afb2	ENSG00000277858	ENST00000354514	P0C5Z0
H2A	H2A.B.2	H2afb3	ENSG00000277745	ENST00000615853	P0C5Z0
H2A	H2A.P	Hypm	ENSG00000187516	ENST00000341016	O75409
H2B	canonical H2B Gene: Hist1h2bb	Hist1h2bb	ENSG00000276410	ENST00000615966	P33778
H2B	canonical H2B Genes: Hist1h2bc, Hist1h2be, Hist1h2bf, Hist1h2bg, Hist1h2bi	Hist1h2bc	ENSG00000180596	ENST00000314332	P62807
H2B	canonical H2B Genes: Hist1h2bc, Hist1h2be, Hist1h2bf, Hist1h2bg, Hist1h2bi	Hist1h2be	ENSG00000274290	ENST00000614097	P62807
H2B	canonical H2B Genes: Hist1h2bc, Hist1h2be, Hist1h2bf, Hist1h2bg, Hist1h2bi	Hist1h2be	ENSG00000274290	ENST00000634910	P62807
H2B	canonical H2B Genes: Hist1h2bc, Hist1h2be, Hist1h2bf, Hist1h2bg, Hist1h2bi	Hist1h2bf	ENSG00000277224	ENST00000356530	P62807
H2B	canonical H2B Genes: Hist1h2bc, Hist1h2be, Hist1h2bf, Hist1h2bg, Hist1h2bi	Hist1h2bg	ENSG00000278588	ENST00000377733	P62807
H2B	canonical H2B Genes: Hist1h2bc, Hist1h2be, Hist1h2bf, Hist1h2bg, Hist1h2bi	Hist1h2bi	ENSG00000273802	ENST00000541790	P62807
H2B	canonical H2B Gene: Hist1h2bd	Hist1h2bd	ENSG00000158373	ENST00000377777	P58876
H2B	canonical H2B Gene: Hist1h2bd	Hist1h2bd	ENSG00000158373	ENST00000289316	P58876
H2B	canonical H2B Gene: Hist1h2bh	Hist1h2bh	ENSG00000275713	ENST00000619466	Q93079
H2B	canonical H2B Gene: Hist1h2bj	Hist1h2bj	ENSG00000124635	ENST00000607124	P06899
H2B	canonical H2B Gene: Hist1h2bj (Putative spliced isoform 1)	Hist1h2bj	ENSG00000124635	ENST00000339812	P06899
H2B	canonical H2B Gene: Hist1h2bj (Putative spliced isoform 2)	Hist1h2bj	ENSG00000124635	ENST00000606923	U3KPT8
H2B	canonical H2B Gene: Hist1h2bk	Hist1h2bk	ENSG00000197903	ENST00000356950	O60814
H2B	canonical H2B Gene: Hist1h2bl	Hist1h2bl	ENSG00000185130	ENST00000377401	Q99880
H2B	canonical H2B Gene: Hist1h2bm	Hist1h2bm	ENSG00000273703	ENST00000621112	Q99879
H2B	canonical H2B Gene: Hist1h2bn (Putative spliced isoform 1)	Hist1h2bn	ENSG00000233822	ENST00000612898	Q99877
H2B	canonical H2B Gene: Hist1h2bn (Putative spliced isoform 1)	Hist1h2bn	ENSG00000233822	ENST00000449538	Q99877
H2B	canonical H2B Gene: Hist1h2bn (Putative spliced isoform 1)	Hist1h2bn	ENSG00000233822	ENST00000396980	Q99877
H2B	canonical H2B Gene: Hist1h2bn (Putative spliced isoform 2)	Hist1h2bn	ENSG00000233822	ENST00000606613	U3KQK0
H2B	canonical H2B Gene: Hist1h2bo	Hist1h2bo	ENSG00000274641	ENST00000616182	P23527
H2B	canonical H2B Gene: Hist2h2be	Hist2h2be	ENSG00000184678	ENST00000369155	Q16778
H2B	canonical H2B Gene: Hist2h2bf (Putative spliced isoform 1)	Hist2h2bf	ENSG00000203814	ENST00000369167	Q5QNW6
H2B	canonical H2B Gene: Hist2h2bf (Putative spliced isoform 2)	Hist2h2bf	ENSG00000203814	ENST00000545683	Q5QNW6
H2B	canonical H2B Gene: Hist3h2bb	Hist3h2bb	ENSG00000196890	ENST00000620438	Q8N257
H2B	H2B.S (Putative variant)	H2bfs	ENSG00000234289	ENST00000599962	P57053
H2B	H2B.M.s1 (Putative variant)	H2bfm	ENSG00000101812	ENST00000355016	P0C1H6
H2B	H2B.M.s1 (Putative variant)	H2bfm	ENSG00000101812	ENST00000598335	P0C1H6
H2B	H2B.M.s2 (Putative variant, Putative spliced isoform)	H2bfm	ENSG00000101812	ENST00000417637	A9UJN3
H2B	H2B.W	H2bfwt	ENSG00000123569	ENST00000611083	Q7Z2G1
H2B	H2B.W	H2bfwt	ENSG00000123569	ENST00000217926	Q7Z2G1
H2B	TS H2B.1 (TH2B)	Hist1h2ba	ENSG00000146047	ENST00000274764	Q96A08
H3	canonical H3.1 Genes: Hist1h3a, Hist1h3b, Hist1h3c, Hist1h3d, Hist1h3e, Hist1h3f, Hist1h3g, Hist1h3h, Hist1h3i, Hist1h3j	Hist1h3a	ENSG00000275714	ENST00000613854	P68431
H3	canonical H3.1 Genes: Hist1h3a, Hist1h3b, Hist1h3c, Hist1h3d, Hist1h3e, Hist1h3f, Hist1h3g, Hist1h3h, Hist1h3i, Hist1h3j	Hist1h3b	ENSG00000274267	ENST00000621411	P68431
H3	canonical H3.1 Genes: Hist1h3a, Hist1h3b, Hist1h3c, Hist1h3d, Hist1h3e, Hist1h3f, Hist1h3g, Hist1h3h, Hist1h3i, Hist1h3j	Hist1h3c	ENSG00000278272	ENST00000612966	P68431
H3	canonical H3.1 Genes: Hist1h3a, Hist1h3b, Hist1h3c, Hist1h3d, Hist1h3e, Hist1h3f, Hist1h3g, Hist1h3h, Hist1h3i, Hist1h3j	Hist1h3d	ENSG00000197409	ENST00000356476	P68431
H3	canonical H3.1 Genes: Hist1h3a, Hist1h3b, Hist1h3c, Hist1h3d, Hist1h3e, Hist1h3f, Hist1h3g, Hist1h3h, Hist1h3i, Hist1h3j	Hist1h3e	ENSG00000274750	ENST00000634733	P68431
H3	canonical H3.1 Genes: Hist1h3a, Hist1h3b, Hist1h3c, Hist1h3d, Hist1h3e, Hist1h3f, Hist1h3g, Hist1h3h, Hist1h3i, Hist1h3j	Hist1h3f	ENSG00000277775	ENST00000618052	P68431
H3	canonical H3.1 Genes: Hist1h3a, Hist1h3b, Hist1h3c, Hist1h3d, Hist1h3e, Hist1h3f, Hist1h3g, Hist1h3h, Hist1h3i, Hist1h3j	Hist1h3g	ENSG00000273983	ENST00000614378	P68431
H3	canonical H3.1 Genes: Hist1h3a, Hist1h3b, Hist1h3c, Hist1h3d, Hist1h3e, Hist1h3f, Hist1h3g, Hist1h3h, Hist1h3i, Hist1h3j	Hist1h3h	ENSG00000278828	ENST00000369163	P68431
H3	canonical H3.1 Genes: Hist1h3a, Hist1h3b, Hist1h3c, Hist1h3d, Hist1h3e, Hist1h3f, Hist1h3g, Hist1h3h, Hist1h3i, Hist1h3j	Hist1h3i	ENSG00000275379	ENST00000616365	P68431
H3	canonical H3.1 Genes: Hist1h3a, Hist1h3b, Hist1h3c, Hist1h3d, Hist1h3e, Hist1h3f, Hist1h3g, Hist1h3h, Hist1h3i, Hist1h3j	Hist1h3j	ENSG00000197153	ENST00000359303	P68431
H3	canonical H3.2 Genes: Hist2h3a, Hist2h3c, Hist2h3d	Hist2h3a	ENSG00000203852	ENST00000403683	Q71DI3
H3	canonical H3.2 Genes: Hist2h3a, Hist2h3c, Hist2h3d	Hist2h3c	ENSG00000203811	ENST00000369158	Q71DI3
H3	canonical H3.2 Genes: Hist2h3a, Hist2h3c, Hist2h3d	Hist2h3d	ENSG00000183598	ENST00000331491	Q71DI3
H3	canonical H3.2 (Pseudogene)	Hist2h3ps2	ENSG00000203818	ENST00000392948	Q5TEC6
H3	H3.3.s1	H3f3a	ENSG00000163041	ENST00000366813	P84243
H3	H3.3.s1	H3f3a	ENSG00000163041	ENST00000366816	P84243
H3	H3.3.s1	H3f3a	ENSG00000163041	ENST00000366815	P84243
H3	H3.3.s2 (Putative spliced isoform)	H3f3a	ENSG00000163041	ENST00000366814	B4DEB1
H3	H3.3.s2	H3f3b	ENSG00000132475	ENST00000254810	P84243
H3	H3.3.s2	H3f3b	ENSG00000132475	ENST00000587560	P84243
H3	H3.3.s2	H3f3b	ENSG00000132475	ENST00000589599	P84243
H3	H3.3.s2	H3f3b	ENSG00000132475	ENST00000586607	P84243
H3	H3.3.s2	H3f3b	ENSG00000278828	ENST00000369163	P68431
H3	H3.3.s2 (Putative spliced isoform)	H3f3b	ENSG00000163041	ENST00000366814	B4DEB1
H3	H3.3.s3 (Putative spliced isoform)	H3f3b	ENSG00000132475	ENST00000586270	K7EK07
H3	H3.3.s4 (Putative spliced isoform)	H3f3b	ENSG00000132475	ENST00000591890	K7EMV3
H3	H3.3.s5 (Putative spliced isoform)	H3f3b	ENSG00000132475	ENST00000592643	K7EP01
H3	H3.3.s6 (Putative spliced isoform)	H3f3b	ENSG00000132475	ENST00000587171	K7ES00
H3	H3.Y.1	H3.Y	391769	H3.Y.1	Translated from NG_012784.2
H3	H3.Y.2 (H3.X)	H3.X	340096	H3.X.1	Translated from NG_023411.2
H3	H3.5	H3f3c	ENSG00000188375	ENST00000340398	Q6NXT2
H3	cenH3 - CENPA	Cenpa	ENSG00000115163	ENST00000335756	P49450
H3	cenH3.s1 (Putative spliced isoform)	Cenpa	ENSG00000115163	ENST00000233505	P49450
H3	cenH3.s2 (Putative spliced isoform)	Cenpa	ENSG00000115163	ENST00000419525	F8WD88
H3	TS H3.4 (H3t)	Hist3h3	ENSG00000168148	ENST00000366696	Q16695
H4	H4	Hist1h4a	ENSG00000278637	ENST00000617569	P62805
H4	H4	Hist1h4b	ENSG00000278705	ENST00000377745	P62805
H4	H4	Hist1h4c	ENSG00000197061	ENST00000377803	P62805
H4	H4	Hist1h4d	ENSG00000277157	ENST00000614247	P62805
H4	H4	Hist1h4e	ENSG00000276966	ENST00000615164	P62805
H4	H4	Hist1h4f	ENSG00000274618	ENST00000244537	P62805
H4	H4	Hist1h4h	ENSG00000158406	ENST00000634956	P62805
H4	H4	Hist1h4h	ENSG00000158406	ENST00000634560	P62805
H4	H4	Hist1h4h	ENSG00000158406	ENST00000377727	P62805
H4	H4	Hist1h4h	ENSG00000158406	ENST00000635491	P62805
H4	H4	Hist1h4i	ENSG00000276180	ENST00000615353	P62805
H4	H4	Hist1h4j	ENSG00000197238	ENST00000355057	P62805
H4	H4	Hist1h4k	ENSG00000273542	ENST00000611927	P62805
H4	H4	Hist1h4l	ENSG00000275126	ENST00000618305	P62805
H4	H4	Hist2h4a	ENSG00000270882	ENST00000578186	P62805
H4	H4	Hist2h4a	ENSG00000270882	ENST00000618193	P62805
H4	H4	Hist2h4a	ENSG00000270882	ENST00000614272	P62805
H4	H4	Hist2h4a	ENSG00000270882	ENST00000613412	P62805
H4	H4	Hist2h4b	ENSG00000270276	ENST00000621520	P62805
H4	H4	Hist2h4b	ENSG00000270276	ENST00000612061	P62805
H4	H4	Hist2h4b	ENSG00000270276	ENST00000579512	P62805
H4	H4	Hist4h4	ENSG00000197837	ENST00000358064	P62805
H4	H4	Hist4h4	ENSG00000197837	ENST00000539745	P62805
